# Supplementary material for: PDGFD: A Dual-Function Regulator That Maintains Myoblast Pool and Fuels Myogenic Differentiation
Source: Curr Issues Mol Biol. 2026 Mar 18;48(3):322. doi: 10.3390/cimb48030322 (PMC13025337; doi:10.3390/cimb48030322)
Supplement: Supplementary file 1 [file cimb-48-00322-s001.zip]

Archive with 27 entries (19 files):
- S1/
- S1/D0/
- S1/D0/DAPI.tif
- S1/D0/Merge.tif
- S1/D0/PDGFD.tif
- S1/D5/
- S1/D5/DAPI.tif
- S1/D5/Merge.tif
- S1/D5/PDGFD.tif
- S2/
- S2/NC/
- S2/NC/EdU.tif
- S2/NC/Hoechst.tif
- S2/NC/Merge.tif
- S2/pEGFP-N1/
- S2/pEGFP-N1/EdU.tif
- S2/pEGFP-N1/Hoechst.tif
- S2/pEGFP-N1/Merge.tif
- S2/pEGFP-N1-PDGFD/
- S2/pEGFP-N1-PDGFD/EdU.tif
- S2/pEGFP-N1-PDGFD/Hoechst.tif
- S2/pEGFP-N1-PDGFD/Merge.tif
- S2/SI-PDGFD/
- S2/SI-PDGFD/EdU.tif
- S2/SI-PDGFD/Hoechst.tif
- S2/SI-PDGFD/Merge.tif
- S3.png
